# Supplementary material for: Anaplerotic Triheptanoin Diet Enhances Mitochondrial Substrate Use to Remodel the Metabolome and Improve Lifespan, Motor Function, and Sociability in MeCP2-Null Mice
Source: PLoS One. 2014 Oct 9;9(10):e109527. doi: 10.1371/journal.pone.0109527 (PMC4192301; doi:10.1371/journal.pone.0109527)
Supplement: Table S1 — Compositions of triheptanoin diet (C7TG) and soybean oil control diet. (XLSX) [file pone.0109527.s001.xlsx]

## Sheet: Sheet1
	Supplementary Table 1. Compositions of triheptanoin diet (C7TG) and soybean oil control diet (SBO).
					C7TG		SBO		2018SX*
					% kcal		% kcal		% kcal
	Protein				18.3		18.3		18.6
	Carbohydrate				33.9		33.9		44.2
	Fat				47.9		47.9		6.2
	kcal/g				4.6		4.6		3.1
					C7TG		SBO
					g/kg		g/kg
	Casein				240		240
	L-Cystine				3.6		3.6
	Corn Starch				234.097		234.051
	Maltodextrin				170		170
	Soybean Oil				15		245
	Triheptanoin				230		0
	Cellulose				50		50
	Mineral Mix, AIN-93G-MX (94046)				42		42
	Vitamin Mix, AIN-93-VX (94047)				12		12
	Choline Bitartrate				3		3
	* Teklad 2018SX (the standard "chow") is a fixed-formula, proprietery natural ingredient rodent diet.
	Total fat in 2018SX is ~60 g/kg (derived from corn, wheat, and soy). ~60% of the total fat is from soy.
	Sources of protein, carbohydrate, fiber, vitamins and minerals differ from C7TG and SBO custom diets.
	Information on 2018SX is downloadable from www.harlan.com.
